# Supplementary material for: Inbreeding-Driven Innate Behavioral Changes in Drosophila melanogaster
Source: Biology (Basel). 2023 Jun 28;12(7):926. doi: 10.3390/biology12070926 (PMC10376054; doi:10.3390/biology12070926)
Supplement: Supplementary file 1 [file biology-12-00926-s001.zip]

Archive with 4 entries (3 files):
- biology-2385763-supplementary/
- biology-2385763-supplementary/Supplementary FIle 1.xlsx
- biology-2385763-supplementary/Supplementary File 2.xlsx
- biology-2385763-supplementary/Supplementary File 3.xlsx
