# Supplementary material for: Inbreeding-Driven Innate Behavioral Changes in Drosophila melanogaster
Source: Biology (Basel). 2023 Jun 28;12(7):926. doi: 10.3390/biology12070926 (PMC10376054; doi:10.3390/biology12070926)
Supplement: Supplementary file 1 [file biology-12-00926-s001.zip › biology-2385763-supplementary/Supplementary FIle 1.xlsx]

## Sheet: Sheet1
	Kilmogrov Smirnov- p value
Parameters	0	0.25	0.31	0.33	0.49	0.67
Egg to Adult Viability	0.0258	0.0412	0.0324	0.0171	0.0229	0.0023
Larval Crawling	<0.0001	>0.1000	>0.1000	0.0009	>0.1000	0.0223
Larval Photosensation	>0.1000	0.0356	0.0034	0.0006	0.0001	0.0015
RING _Male	0.0064	<0.0001	<0.0001	0.0139	0.0076	0.0031
RING_Female	>0.1000	0.0003	0.0452	0.0048	0.002	>0.1000
Learning Score	0.0296	0.0047	0.0074	0.0056	0.0016	<0.0001
Number of Immobility Bouts_Male	>0.1000	0.0217	0.0005	>0.1000	0.0871	0.0012
Number of Immobility Bouts_Female	>0.1000	>0.1000	0.0341	>0.1000	>0.1000	>0.1000
Duration of Immobility Bouts_Male	>0.1000	0.0243	0.012	>0.1000	>0.1000	>0.1000
Duration of Immobility Bouts_Female	0.0043	>0.1000	0.0009	>0.1000	>0.1000	0.0408
Fighting Index	0.0086	>0.1000	>0.1000	>0.1000	0.0841	>0.1000
Fighting Frequency (%)	<0.0001	<0.0001	<0.0001	<0.0001	<0.0001	<0.0001
Escalation Event Count	0.0134	0.0628	0.0108	0.0452	<0.0001	<0.0001
Escalated Fighting Duration (sec)	0.0249	0.0016	0.0762	0.0823	0.045	0.0078
Latency to Fight (sec)	>0.1000	>0.1000	0.0009	>0.1000	<0.0001	0.0019
Courtship Index	0.0286	>0.1000	>0.1000	>0.1000	>0.1000	>0.1000
Latency to Courtship (sec)	0.0005	<0.0001	<0.0001	0.0101	<0.0001	0.0048
Mating success (%)	<0.0001	<0.0001	<0.0001	<0.0001	<0.0001	<0.0001
Copulation Duration (sec)	0.0601	>0.1000	0.0662	0.0558	0.0367	0.028
