# Supplementary material for: Inbreeding-Driven Innate Behavioral Changes in Drosophila melanogaster
Source: Biology (Basel). 2023 Jun 28;12(7):926. doi: 10.3390/biology12070926 (PMC10376054; doi:10.3390/biology12070926)
Supplement: Supplementary file 1 [file biology-12-00926-s001.zip › biology-2385763-supplementary/Supplementary File 2.xlsx]

## Sheet: Multiple Data Comparison
	P value
Multiple comparison	Egg to Adult Viability	Larval Crawling	Larval Photosensation	RING_Male	RING_Female	Learning Score	Number of Immobility Bouts_Male	Number of Immobility Bouts_Female	Duration of Immobility Bouts_Male	Duration of Immobility Bouts_Female	Fighting Index	Fighting Frequency (%)	Escalation Event Count	Escalated Fighting Duration (sec)	Latency to Fight (sec)	Courtship Index	Latency to Courtship (sec)	Mating success (%)	Copulation Duration (sec)
0.00 vs. 0.25	<0.0001	0.4252	0.9959	0.2124	0.0001	0.7609	0.5789	0.0116	0.6129	0.1369	>0.9999	>0.9999	>0.9999	>0.9999	0.0178	0.4319	>0.9999	>0.9999	>0.9999
0.00 vs. 0.31	<0.0001	0.0002	0.0001	>0.9999	>0.9999	>0.9999	>0.9999	>0.9999	>0.9999	>0.9999	>0.9999	>0.9999	>0.9999	>0.9999	0.3449	>0.9999	>0.9999	>0.9999	>0.9999
0.00 vs. 0.33	0.0031	<0.0001	0.0636	0.6327	>0.9999	>0.9999	0.6886	0.0028	0.0596	0.0002	>0.9999	>0.9999	>0.9999	>0.9999	0.5669	0.0697	0.1386	>0.9999	>0.9999
0.00 vs. 0.49	<0.0001	0.1066	0.0003	<0.0001	>0.9999	0.3824	0.0187	0.0004	<0.0001	0.0053	>0.9999	>0.9999	>0.9999	>0.9999	0.9717	>0.9999	>0.9999	0.4377	>0.9999
0.00 vs. 0.67	<0.0001	<0.0001	>0.9999	<0.0001	0.0584	0.0157	0.8083	>0.9999	0.0832	0.8827	>0.9999	>0.9999	>0.9999	>0.9999	0.7086	>0.9999	0.7711	0.133	>0.9999
0.25 vs. 0.31	>0.9999	>0.9999	0.947	0.0426	<0.0001	>0.9999	>0.9999	0.2575	>0.9999	0.1583	>0.9999	>0.9999	>0.9999	>0.9999	>0.9999	>0.9999	>0.9999	>0.9999	>0.9999
0.25 vs. 0.33	0.166	0.016	>0.9999	>0.9999	0.0051	>0.9999	>0.9999	>0.9999	>0.9999	>0.9999	0.7941	>0.9999	>0.9999	>0.9999	>0.9999	>0.9999	>0.9999	>0.9999	>0.9999
0.25 vs. 0.49	>0.9999	>0.9999	>0.9999	<0.0001	<0.0001	>0.9999	>0.9999	>0.9999	0.0311	>0.9999	>0.9999	>0.9999	>0.9999	>0.9999	>0.9999	>0.9999	>0.9999	0.4377	>0.9999
0.25 vs. 0.67	0.0562	>0.9999	>0.9999	<0.0001	<0.0001	>0.9999	>0.9999	0.7037	>0.9999	>0.9999	>0.9999	>0.9999	>0.9999	>0.9999	>0.9999	>0.9999	>0.9999	0.133	>0.9999
0.31 vs. 0.33	0.5643	0.1777	>0.9999	0.1508	0.1334	>0.9999	>0.9999	0.0881	>0.9999	0.0002	>0.9999	>0.9999	>0.9999	>0.9999	>0.9999	>0.9999	0.3767	>0.9999	>0.9999
0.31 vs. 0.49	>0.9999	>0.9999	>0.9999	<0.0001	>0.9999	>0.9999	>0.9999	0.0193	0.0009	0.0064	>0.9999	>0.9999	>0.9999	>0.9999	>0.9999	>0.9999	>0.9999	0.4377	>0.9999
0.31 vs. 0.67	0.4436	>0.9999	0.1844	0.0003	0.7949	0.2545	>0.9999	>0.9999	>0.9999	0.9883	>0.9999	>0.9999	>0.9999	>0.9999	>0.9999	>0.9999	>0.9999	0.133	0.5652
0.33 vs. 0.49	0.2762	0.0001	>0.9999	<0.0001	0.1858	>0.9999	>0.9999	>0.9999	0.3724	>0.9999	0.5612	>0.9999	>0.9999	>0.9999	>0.9999	0.2164	>0.9999	>0.9999	>0.9999
0.33 vs. 0.67	<0.0001	0.113	>0.9999	<0.0001	<0.0001	>0.9999	>0.9999	0.275	>0.9999	0.2033	>0.9999	>0.9999	>0.9999	>0.9999	>0.9999	>0.9999	>0.9999	0.4377	>0.9999
0.49 vs. 0.67	0.0111	0.89	0.3916	>0.9999	0.3331	>0.9999	>0.9999	0.0715	0.2808	>0.9999	0.7597	>0.9999	>0.9999	>0.9999	>0.9999	>0.9999	>0.9999	>0.9999	>0.9999
