# Supplementary material for: Inbreeding-Driven Innate Behavioral Changes in Drosophila melanogaster
Source: Biology (Basel). 2023 Jun 28;12(7):926. doi: 10.3390/biology12070926 (PMC10376054; doi:10.3390/biology12070926)
Supplement: Supplementary file 1 [file biology-12-00926-s001.zip › biology-2385763-supplementary/Supplementary File 3.xlsx]

## Sheet: Sheet1
Number of Data Points
Parameters	0	0.25	0.31	0.33	0.49	0.67
Egg to Adult Viability	226	179	75	200	237	125
Larval Crawling	75	24	50	50	60	60
Larval Photosensation	60	30	48	50	60	49
RING_Male	29	29	30	33	29	21
RING_Female	30	29	30	42	36	37
Phototaxis Assay	32	37	32	38	32	40
Aversive Phototaxis Supression Assay	23	18	22	27	23	19
Forced Swim_Male	27	33	23	32	30	29
Forced Swim_Female	30	29	27	38	26	24
Aggression	24	28	23	30	27	21
Courtship	26	34	21	29	30	23
